# Supplementary material for: A new species of Rhodocybe sect. Rufobrunnea (Entolomataceae, Agaricales) from Italy
Source: MycoKeys. 2018 Jul 10;(36):21–33. doi: 10.3897/mycokeys.36.27094 (PMC6050346; doi:10.3897/mycokeys.36.27094)
Supplement: XML Treatment for Rhodocybe fumanellii [file mycokeys.36.27094-treatment1.xml]

<!DOCTYPE tp:taxon-treatment
  PUBLIC "-//TaxonX//DTD Taxonomic Treatment Publishing DTD v0 20100105//EN" "tax-treatment-NSO.dtd">
<tp:taxon-treatment xmlns:tp="http://www.plazi.org/taxpub"><tp:treatment-meta><kwd-group><label>Taxon classification</label><kwd><named-content xmlns:xlink="http://www.w3.org/1999/xlink" content-type="kingdom">Fungi</named-content></kwd><kwd><named-content xmlns:xlink="http://www.w3.org/1999/xlink" content-type="order">Agaricales</named-content></kwd><kwd><named-content xmlns:xlink="http://www.w3.org/1999/xlink" content-type="family">Entolomataceae</named-content></kwd></kwd-group><mixed-citation publication-type="journal"><person-group><name><surname>Vizzini</surname><given-names>Alfredo</given-names></name><name><surname>Ferrari</surname><given-names>Renato Jonny</given-names></name><name><surname>Ercole</surname><given-names>Enrico</given-names></name><name><surname>Fellin</surname><given-names>Alessandro</given-names></name></person-group><article-title>A new species of <tp:taxon-name><tp:taxon-name-part taxon-name-part-type="genus" reg="Rhodocybe">Rhodocybe</tp:taxon-name-part> <tp:taxon-name-part taxon-name-part-type="infraspecific-rank">sect.</tp:taxon-name-part> <tp:taxon-name-part taxon-name-part-type="section" reg="Rufobrunnea">Rufobrunnea</tp:taxon-name-part></tp:taxon-name> (<tp:taxon-name><tp:taxon-name-part taxon-name-part-type="family">Entolomataceae</tp:taxon-name-part></tp:taxon-name>, <tp:taxon-name><tp:taxon-name-part taxon-name-part-type="order">Agaricales</tp:taxon-name-part></tp:taxon-name>) from Italy</article-title><source>MycoKeys</source><day>10</day><month>7</month><year>2018</year><volume>2018</volume><issue>36</issue><fpage>21</fpage><lpage>33</lpage><pub-id pub-id-type="doi">10.3897/mycokeys.36.27094</pub-id></mixed-citation></tp:treatment-meta><tp:nomenclature><tp:taxon-name>
              <tp:taxon-name-part taxon-name-part-type="genus" reg="Rhodocybe">Rhodocybe</tp:taxon-name-part>
              <tp:taxon-name-part taxon-name-part-type="species" reg="fumanellii">fumanellii</tp:taxon-name-part>
              <object-id xmlns:xlink="http://www.w3.org/1999/xlink" content-type="mycobank" xlink:type="simple">825646</object-id>
            </tp:taxon-name><tp:taxon-authority>Ferrari, Vizzini &amp; Fellin</tp:taxon-authority><tp:taxon-status xmlns:xlink="http://www.w3.org/1999/xlink" xlink:type="simple">sp. nov.</tp:taxon-status><xref ref-type="fig" rid="F4">Figs 4</xref><xref ref-type="fig" rid="F5">, 5</xref></tp:nomenclature><tp:treatment-sec sec-type="Holotype" id="SECID0EYDAE"><title>Holotype.</title><p>Italy. Veneto, Venezia, Chioggia, Riserva Naturale Integrale Bosco Nordio, <named-content xmlns:xlink="http://www.w3.org/1999/xlink" content-type="dwc:verbatimCoordinates" xlink:type="simple"><named-content content-type="geo-json" specific-use="{&#34;type&#34;:&#34;Point&#34;,&#34;coordinates&#34;:[12.260568,45.122101]}" id="NCID0EBEAE" xlink:type="simple">45°7'19.563"N, 12°15'38.046"E</named-content></named-content>, 4 m a.s.l., mixed broadleaved forest with <italic><tp:taxon-name><tp:taxon-name-part taxon-name-part-type="genus" reg="Fraxinus">Fraxinus</tp:taxon-name-part> <tp:taxon-name-part taxon-name-part-type="species" reg="ornus">ornus</tp:taxon-name-part></tp:taxon-name></italic> and <italic><tp:taxon-name><tp:taxon-name-part taxon-name-part-type="genus" reg="Quercus">Quercus</tp:taxon-name-part> <tp:taxon-name-part taxon-name-part-type="species" reg="ilex">ilex</tp:taxon-name-part></tp:taxon-name></italic>, on consolidated dunes, 10 November 2017, Renato Jonny Ferrari &amp; Enrico Bizio (MCVE 29550).</p></tp:treatment-sec><tp:treatment-sec sec-type="etymology" id="SECID0E3EAE"><title>Etymology.</title><p>dedicated to Ezio Fumanelli, Italian mycologist, naturalist and photographer.</p><p>
              <italic>Habit</italic> tricholomatoid (Fig. <xref ref-type="fig" rid="F4">4</xref>). <italic><tp:taxon-name><tp:taxon-name-part taxon-name-part-type="genus" reg="Pileus">Pileus</tp:taxon-name-part></tp:taxon-name></italic> 35–100 mm diam, at first convex with large central umbo, soon plane, irregular, with margin slightly inrolled when young, soon plane, strongly undulate, lobate when old, not striate, surface smooth, dry, greasy when wet, not or very slightly hygrophanous, at first reddish-brown (Nopal Red, Brazil Red, Plate I; Pompeian Red, Plate XIII; *Vinaceous-Rufous, Plate XIV) then brick-red (*Brick Red, Plate XIII), light orange to ochre (Flesh Ocher, Apricot Buff, Plate XIV) when old. <italic>Lamellae</italic> narrow, adnate, quite crowded (L = 60–80), intermixed with lamellulae of variable length [l = 1–3(–4)], up to 3–4 mm high, at first whitish-cream (Seashell Pink, Plate XIV; Pale Ochraceous-Salmon, Plate XV), finally pinkish (Pale Salmon Colour, Pale Flesh Colour, Plate XIV) when very old, with an irregular-eroded concolorous edge. <italic>Stipe</italic> 40–70 × 5–15 mm, cylindrical-clavate (at base to 20–28 mm broad), central, solid, pinkish (Light Corinthian Red, Plate XXVII; Light Congo Pink, *Vinaceous-Pink, Plate XXVIII), covered with a white flocculent-pruinosity, denser <!--PageBreak-->towards the apex, the base with a white dense mycelial tomentum and numerous thick white rhizomorphs. <italic>Context</italic> whitish, pink shaded, marbled, thicker (up to 9 mm) in the disc and thinner in the rest of the pileus, <italic>odour</italic> aromatic of walnut kernel, a little floury, <italic>taste</italic> mild, flour-aromatic, not astringent. <italic>Spore-print</italic> pinkish. <italic>Macrochemical reactions</italic> (on fresh material): 30% KOH on context and pileus surface negative.</p><fig id="F4" position="float" orientation="portrait"><label>Figure 4.</label><caption><p>
                  <italic><tp:taxon-name><tp:taxon-name-part taxon-name-part-type="genus" reg="Rhodocybe">Rhodocybe</tp:taxon-name-part> <tp:taxon-name-part taxon-name-part-type="species" reg="fumanellii">fumanellii</tp:taxon-name-part></tp:taxon-name></italic> (MCVE 29550). Fresh basidiomes <italic>in situ</italic>. Scale bar: 50 mm. Picture by R.J. Ferrari.</p></caption><graphic xmlns:xlink="http://www.w3.org/1999/xlink" xlink:href="mycokeys-36-021-g004.jpg" position="float" orientation="portrait" xlink:type="simple" id="oo_216346.jpg"/></fig><p>
              <italic>Basidiospores</italic> (5.3–)5.68–<italic>6.26</italic>–6.83(–7.3) × (3.5–)3.93–<italic>4.26</italic>–4.58(–5.1) µm (n = 40), Q = (1.22–)1.34–<italic>1.47</italic>–1.60(–1.78), ellipsoid, colourless under the light microscope, finely warty, pustulate, with a wavy profile (angular in polar view with 8–12 facets), walls cyanophilic, inamyloid (Fig. <xref ref-type="fig" rid="F5">5a</xref>). Lamella edge heterogeneous. <italic>Basidia</italic> 30–40 × 6.5–7 μm, clavate, 4-spored, thin-walled, sterigmata up to 5 μm long. <italic><tp:taxon-name><tp:taxon-name-part taxon-name-part-type="genus" reg="Basidioles">Basidioles</tp:taxon-name-part></tp:taxon-name></italic> 30–45 × 4.5–6 μm, clavate. <italic>Cheilocystidia</italic> 35–95 × 3–6.5 μm, scattered, slender, flexuose-cylindrical, sometimes with protuberances and 1–2-septate, thin-walled (Fig. <xref ref-type="fig" rid="F5">5c</xref>). <italic>Pleurocystidia</italic> absent. <italic><tp:taxon-name><tp:taxon-name-part taxon-name-part-type="genus" reg="Hymenophoral">Hymenophoral</tp:taxon-name-part> <tp:taxon-name-part taxon-name-part-type="species" reg="trama">trama</tp:taxon-name-part></tp:taxon-name></italic> subregular, consisting of cylindrical parallel hyphae (2.5–5 μm) mixed with short, inflated, up to 13 μm wide elements. <italic>Pileipellis</italic> as a xerocutis, made up of subparallel, thin-walled hyphae, 2‒5 μm wide, orange-brown (in H<sub>2</sub>O), with presence of granular epiparietal pigment (observable in H<sub>2</sub>O and NH<sub>4</sub>OH), terminal elements obtuse (Fig. <xref ref-type="fig" rid="F5">5c</xref>). <italic><tp:taxon-name><tp:taxon-name-part taxon-name-part-type="genus" reg="Caulocystidia">Caulocystidia</tp:taxon-name-part></tp:taxon-name></italic> (25–)30–50(–69) × (2.5–)3–4(–5) µm, slender with a cylindrical-irregular shape, thin-walled (Fig. <xref ref-type="fig" rid="F5">5b</xref>). <italic>Clamp-connections</italic> absent everywhere.</p></tp:treatment-sec><tp:treatment-sec sec-type="distribution" id="SECID0E4IAE"><title>Habit, habitat and distribution.</title><p>In small groups (gregarious), in the litter of broadleaved trees on sandy soil. So far, known only from the type locality.</p><fig id="F5" position="float" orientation="portrait"><label>Figure 5.</label><caption><p>
                  <italic><tp:taxon-name><tp:taxon-name-part taxon-name-part-type="genus" reg="Rhodocybe">Rhodocybe</tp:taxon-name-part> <tp:taxon-name-part taxon-name-part-type="species" reg="fumanellii">fumanellii</tp:taxon-name-part></tp:taxon-name></italic> (MCVE 29550). Microscopical features. <bold>a</bold> Basidiospores <bold>b</bold> caulocystidia <bold>c</bold> cheilocystidia <bold>d</bold> pileipellis. Scale bars: 5 μm. Line drawings by R.J. Ferrari.</p></caption><graphic xmlns:xlink="http://www.w3.org/1999/xlink" xlink:href="mycokeys-36-021-g005.jpg" position="float" orientation="portrait" xlink:type="simple" id="oo_216347.jpg"/></fig></tp:treatment-sec></tp:taxon-treatment>
